# Supplementary material for: Safety and Efficacy of Myval Implantation in Patients with Severe Bicuspid Aortic Valve Stenosis—A Multicenter Real-World Experience
Source: J Clin Med. 2022 Jan 15;11(2):443. doi: 10.3390/jcm11020443 (PMC8779274; doi:10.3390/jcm11020443)
Supplement: Supplementary file 1 [file jcm-11-00443-s001.zip]

Archive with 1 entries (1 files):
- jcm-1544749-supplementary.pdf
